# Supplementary material for: A Comprehensive Report of Intrinsically Disordered Regions in Inherited Retinal Diseases
Source: Genes (Basel). 2023 Aug 8;14(8):1601. doi: 10.3390/genes14081601 (PMC10454668; doi:10.3390/genes14081601)
Supplement: Supplementary file 1 [file genes-14-01601-s001.zip]

Archive with 1 entries (1 files):
- genes-2495466-supplementary.pdf
